# Supplementary material for: Bovine lactoferrin maintains antibacterial effect against neonatal Escherichia coli septicaemia isolates despite the presence of iron acquisition genes
Source: J Med Microbiol. 2026 Jan 21;75(1):002116. doi: 10.1099/jmm.0.002116 (PMC12825036; doi:10.1099/jmm.0.002116)
Supplement: Uncited Supplementary Material 2. [file jmm-75-02116-s002.xlsx]

## Sheet: Table S1
Supplemental table 1. Hit in genome nucleotide sequences matching iron virulence genes.
Isolate Name	chuA	Percent Identity chuA	Percent Coverage chuA	fyuA	Percent Identity fyuA	Percent coverage fyuA	iroN	Percent Identity iroN	Percent coverage iroN	irp2	Percent Identity irp2	Percent coverage irp2	iucC	Percent Identity iucC	Percent coverage iucC	iutA	Percent Identity iutA	Percent coverage iutA	sitA	Percent Identity sitA	Percent coverage sitA
RS218	ATGTCACGTCCGCAATTTACCTCGTTGCGTTTGAGTTTGTTGGCTTTGGCTGTTTCTGCCACCTTGCCAACGTTTGCTTTTGCTACTGAAACCATGACCGTTACGGCAACGGGGAATGCACGTAGTTCCTTCGAAGCGCCTATGATGGTCAGCGTTATCGACACTTCCGCTCCTGAAAATCAAACTGCTACTTCAGCCACTGATTTGCTGCGTCATGTTCCTGGAATTACTCTTGATGGTACCGGACGAACCAACGGTCAGGATGTAAATATGCGTGGCTATGATCATCGCGGCGTGCTGGTTCTTGTCGATGGTGTTCGCCAGGGAACGGATACCGGACACCTGAATGGCACTTTTCTCGATCCGGCGCTGATCAAGCGTGTTGAGATTGTTCGCGGA…	1	1	ATGAAAATGACACGGCTTTATCCTCTGGCCTTGGGGGGATTATTGCTCCCCGCCATTGCTAATGCCCAGACTTCACAGCAAGACGAAAGCACGCTGGTGGTTACCGCCAGTAAACAATCTTCCCGCTCGGCATCAGCCAACAACGTCTCGTCTACTGTTGTCAGCGCGCCGGAATTAAGCGACGCCGGCGTCACCGCCAGCGACAAACTCCCCAGAGTCTTGCCCGGGCTCAATATTGAAAATAGCGGCAACATGCTTTTTTCGACGATCTCGCTACGCGGCGTCTCTTCAGCGCAGGACTTCTATAACCCCGCCGTCACCCTGTATGTCGATGGCGTCCCTCAGCTTTCCACCAACACCATCCAGGCGCTTACCGATGTGCAAAGCGTGGAGTTGCTG…	1	1	ATGAGAATTAACAAAATCCTCTGGTCGCTAACTGTGCTCCTGGTTGGGTTGAATAGCCAGGTATCAGTAGCCAAATCCTCCGACGATGATAATGACGAGACTCTGGTGGTGGAAGCCACCGCTGAGCAGGTATTAAAACAGCAGCCGGGCGTGTCGGTTATTACCAGCGAGGATATTAAAAAGACCCCTCCGGTAAACGACCTTTCAGATATTATTCGTAAAATGCCTGGCGTCAATCTTACCGGCAATAGCGCCTCGGGCACACGCGGTAACAACCGCCAGATCGATATTCGTGGTATGGGGCCGGAAAACACCTTAATTTTAATTGATGGTGTACCGGTGACGTCACGTAACTCCGTGCGTTATAGCTGGCGTGGAGAGCGTGATACCCGCGGTGAC…	1	1	ATGATTTCTGGCGCACCATCTCAGGATTCGCTGTTACCGGACAACCGCCACGCGGCTGATTACCAACAATTACGCGAGCGGCTCATACAGGAACTGAATTTAACGCCGCAGCAGTTACATGAAGAGAGCAACCTGATCCAGGCCGGCCTGGATTCCATAAGATTGATGAGATGGTTACACTGGTTTCGTAAAAATGGCTACCGCCTTACCCTTCGCGAGCTGTATGCCGCCCCCACGCTGGCGGCATGGAACCAGTTAATGCTCAGCCGGTCGCCGGAGAACGCGGAAGAAGAAACGCCGCCCGACGAATCATCCTGGCCGAACATGACCGAAAGTACGCCCTTCCCATTGACGCCAGTACAGCACGCCTACCTGACGGGCCGCATGCCGGGGCAGACG…	0.9998	1	N/A	N/A	N/A	N/A	N/A	N/A	ATGCACTCGATAAAAAAAGTAACCATGCTCTTGGGGGGCCTCGCACTCACCTGCTCGATCGCATTTCAGGCAAGTGCAACTGAAAAATTCAAGGTCATTACAACATTTACCATCATCGCGGATATGGCCAAAAACGTGGCGGGAGATGCTGCAGAAGTCTCATCCATAACCAAGCCTGGTGCAGAAATTCATGAGTATCAGCCTACCCCTGGCGATATTAAACGTGCGCAGGGGGCACAACTGATTCTCGCCAATGGTATGAATCTGGAATTGTGGTTCCAACGCTTTTACCAGCATCTCAATGGGGTTCCAGAAGTAATTGTCTCTTCGGGTGTGACGCCTGTAGGGATCACCGAAGGACCCTATGAGGGCAAACCTAACCCCCATGCATGGATGTCG…	1	1
SCB12	ATGTCACGTCCGCAATTTACCTCGTTGCGTTTGAGTTTGTTGGCTTTGGCTGTTTCTGCCACCTTGCCAACGTTTGCTTTTGCTACTGAAACCATGACCGTTACGGCAACGGGGAATGCACGTAGTTCCTTCGAAGCGCCTATGATGGTCAGCGTTATCGACACTTCCGCTCCTGAAAATCAAACTGCTACTTCAGCCACTGATTTGCTGCGTCATGTTCCTGGAATTACTCTTGATGGTACCGGACGAACCAACGGTCAGGATGTAAATATGCGTGGCTATGATCATCGCGGCGTGCTGGTTCTTGTCGATGGTGTTCGCCAGGGAACGGATACCGGACACCTGAATGGCACTTTTCTCGATCCGGCGCTGATCAAGCGTGTTGAGATTGTTCGCGGA…	1	1	ATGAAAATGACACGGCTTTATCCTCTGGCCTTGGGGGGATTATTGCTCCCCGCCATTGCTAATGCCCAGACTTCACAGCAAGACGAAAGCACGCTGGTGGTTACCGCCAGTAAACAATCTTCCCGCTCGGCATCAGCCAACAACGTCTCGTCTACTGTTGTCAGCGCGCCGGAATTAAGCGACGCCGGCGTCACCGCCAGCGACAAACTCCCCAGAGTCTTGCCCGGGCTCAATATTGAAAATAGCGGCAACATGCTTTTTTCGACGATCTCGCTACGCGGCGTCTCTTCAGCGCAGGACTTCTATAACCCCGCCGTCACCCTGTATGTCGATGGCGTCCCTCAGCTTTCCACCAACACCATCCAGGCGCTTACCGATGTGCAAAGCGTGGAGTTGCTG…	1	1	ATGAGAATTAACAAAATCCTCTGGTCGCTAACTGTGCTCCTGGTTGGGTTGAATAGCCAGGTATCAGTAGCCAAATCCTCCGACGATGATAATGACGAGACTCTGGTGGTGGAAGCCACCGCTGAGCAGGTATTAAAACAGCAGCCGGGCGTGTCGGTTATTACCAGCGAGGATATTAAAAAGACCCCTCCGGTAAACGACCTTTCAGATATTATTCGTAAAATGCCTGGCGTCAATCTTACCGGCAATAGCGCCTCGGGCACACGCGGTAACAACCGCCAGATCGATATTCGTGGTATGGGGCCGGAAAACACCTTAATTTTAATTGATGGTGTACCGGTGACGTCACGTAACTCCGTGCGTTATAGCTGGCGTGGAGAGCGTGATACCCGCGGTGAC…	1	1	ATGATTTCTGGCGCACCATCTCAGGATTCGCTGTTACCGGACAACCGCCACGCGGCTGATTACCAACAATTACGCGAGCGGCTCATACAGGAACTGAATTTAACGCCGCAGCAGTTACATGAAGAGAGCAACCTGATCCAGGCCGGCCTGGATTCCATAAGATTGATGAGATGGTTACACTGGTTTCGTAAAAATGGCTACCGCCTTACCCTTCGCGAGCTGTATGCCGCCCCCACGCTGGCGGCATGGAACCAGTTAATGCTCAGCCGGTCGCCGGAGAACGCGGAAGAAGAAACGCCGCCCGACGAATCATCCTGGCCGAACATGACCGAAAGTACGCCCTTCCCATTGACGCCAGTACAGCACGCCTACCTGACGGGCCGCATGCCGGGGCAGACG…	1	1	N/A	N/A	N/A	N/A	N/A	N/A	ATGCACTCGATAAAAAAAGTAACCATGCTCTTGGGGGGCCTCGCACTCACCTGCTCGATCGCATTTCAGGCAAGTGCAACTGAAAAATTCAAGGTCATTACAACATTTACCATCATCGCGGATATGGCCAAAAACGTGGCGGGAGATGCTGCAGAAGTCTCATCCATAACCAAGCCTGGTGCAGAAATTCATGAGTATCAGCCTACCCCTGGCGATATTAAACGTGCGCAGGGGGCACAACTGATTCTCGCCAATGGTATGAATCTGGAATTGTGGTTCCAACGCTTTTACCAGCATCTCAATGGGGTTCCAGAAGTAATTGTCTCTTCGGGTGTGACGCCTGTAGGGATCACCGAAGGACCCTATGAGGGCAAACCTAACCCCCATGCATGGATGTCG…	1	1
SCB29	ATGTCACGTCCGCAATTTACCTCGTTGCGTTTGAGTTTGTTGGCTTTGGCTGTTTCTGCCACCTTGCCAACGTTTGCTTTTGCTACTGAAACCATGACCGTTACGGCAACGGGGAATGCCCGTAGTTCCTTCGAAGCGCCTATGATGGTCAGCGTCATCGACACTTCCGCTCCTGAAAATCAAACGGCTACTTCAGCCACCGATCTGCTGCGTCATGTTCCTGGAATTACTCTTGATGGTACCGGACGAACCAACGGTCAGGATGTAAATATGCGTGGCTATGATCATCGCGGCGTGCTGGTTCTTGTCGATGGTGTTCGCCAGGGAACGGATACCGGACACCTGAATGGTACTTTTCTTGATCCGGCGCTGATCAAGCGTGTTGAGATTGTTCGCGGA…	1	1	ATGAAAATGACACGGCTTTATCCTCTGGCCTTGGGGGGATTATTGCTCCCCGCCATTGCTAATGCCCAGACTTCACAGCAAGACGAAAGCACGCTGGTGGTTACCGCCAGTAAACAATCTTCCCGCTCGGCATCAGCCAACAACGTCTCGTCTACTGTTGTCAGCGCGCCGGAATTAAGCGACGCCGGCGTCACCGCCAGCGACAAACTCCCCAGAGTCTTGCCCGGGCTCAATATTGAAAATAGCGGCAACATGCTTTTTTCGACGATCTCGCTACGCGGCGTCTCTTCAGCGCAGGACTTCTATAACCCCGCCGTCACCCTGTATGTCGATGGCGTCCCTCAGCTTTCCACCAACACCATCCAGGCGCTTACCGATGTGCAAAGCGTGGAGTTGCTG…	1	1	N/A	N/A	N/A	ATGATTTCTGGCGCACCATCTCAGGATTCGCTGTTACCGGACAACCGCCACGCGGCTGATTACCAACAATTACGCGAGCGGCTCATACAGGAACTGAATTTAACGCCGCAGCAGTTACATGAAGAGAGCAACCTGATCCAGGCCGGCCTGGATTCCATAAGATTGATGAGATGGTTACACTGGTTTCGTAAAAATGGCTACCGCCTTACCCTTCGCGAGCTGTATGCCGCCCCCACGCTGGCGGCATGGAACCAGTTAATGCTCAGCCGGTCGCCGGAGAACGCGGAAGAAGAAACGCCGCCCGACGAATCATCCTGGCCGAACATGACCGAAAGTACCCCCTTCCCATTGACGCCAGTACAGCACGCCTACCTGACGGGCCGCATGCCGGGGCAGACG…	1	1	ATGAATCACAAGGACTGGGATTTTGTTAACCGTCGGCTGGTGGCAAAAATGTTGTCTGAGATGGAGTATGAGCAGGTTTTCCACGCGGAATCTCAGGGCGATGACCACTACTGCATTAACCTGCCGGGAGCACAATGGCGCTTTATCGCTGAACGTGGTATCTGGGGCTGGCTGTGGATTGATGCCCAAACGTTGCGCTGCACGGACGAACCAGTACTGGCGCAGACGCTGCTGATGCAGCTAAAGCCGGTGCTGTCAATGAGTGATGCCACTGTTGCAGAGCATATGCAGGATTTGTATGCCACGCTACTGGGCGACCTGCAACTGCTGAAGGCCCGTCGCGGACTGAGTGCCAGTGACCTGATTAATCTTGATGCCGATCGTCTGCAATGCCTGCTG…	1	1	ATGATGCGCAAAAAGTATATGCCCCGGGCTCTTGGTCCGCTGCTTCTTGTCGTGCTGTCACCAGCTGTCGCCCAGCAAAACGATGATAATGAGATCATAGTGTCTGCCAGCCGCAGCAATCGAACTGTAGCGGAGATGGCGCAAACCACCTGGGTTATCGAAAATGCCGAACTGGAGCAGCAGATTCAGGGCGGTAAAGAGCTGAAAGACGCACTGGCTCAGTTAATCCCCGGCCTTGATGTCAGCAGCCAGAGCCGAACCAACTACGGTATGAACATGCGTGGCCGCCCGCTGGTTGTCCTGATTGACGGTGTGCGCCTCAACTCTTCACGTTCCGACAGCCGACAACTGGACTCTGTCGATCCTTTTAATATCGACCATATTGAAGTGATCTCCGGC…	1	1	ATGCACTCGATAAAAAAAGTAACCATGCTCTTGGGGGGGCTCGCACTCACCTGCTCGATCGCATTTCAGGCAAGTGCAACTGAAAAATTCAAGGTCATTACAACATTTACCATCATCGCGGATATGGCCAAAAACGTGGCGGGAGATGCTGCAGAAGTCTCATCCATAACCAAGCCTGGTGCAGAAATTCATGAGTATCAGCCTACCCCTGGCGATATTAAACGTGCGCAGGGGGCACAACTGATTCTCGCCAATGGTATGAATCTGGAATTGTGGTTCCAACGCTTTTACCAGCATCTCAATGGGGTTCCAGAAGTAATTGTCTCTTCGGGTGTGACGCCTGTAGGGATCACCGAAGGACCCTATGAGGGCAAACCTAACCCCCATGCATGGATGTCG…	1	1
SCB31	ATGTCACGTCCGCAATTTACTTCGTTGCGTTTGAGTTTGTTGGCTTTGGCTGTTTCTGCCACCTTGCCAACGTTTGCTTTTGCTACTGAAACCATGACCGTTACGGCAACGGGGAATGCACGTAGTTCCTTCGAAGCGCCTATGATGGTCAGCGTTATCGACACTTCCGCTCCTGAAAATCAAACTGCTACTTCAGCCACTGATTTGCTGCGTCATGTTCCTGGAATTACTCTTGATGGTACCGGACGAACCAACGGTCAGGATGTAAATATGCGTGGCTATGATCATCGCGGCGTGCTGGTTCTTGTCGATGGTGTTCGCCAGGGAACGGATACCGGACACCTGAATGGCACTTTTCTCGATCCGGCGCTGATCAAGCGTGTTGAGATTGTTCGCGGA…	1	1	ATGAAAATGACACGGCTTTATCCTCTGGCCTTGGGGGGATTATTGCTCCCCGCCATTGCTAATGCCCAGACTTCACAGCAAGACGAAAGCACGCTGGTGGTTACCGCCAGTAAACAATCTTCCCGCTCGGCATCAGCCAACAACGTCTCGTCTACTGTTGTCAGCGCGCCGGAATTAAGCGACGCCGGCGTCACCGCCAGCGACAAACTCCCCAGAGTCTTGCCCGGGCTCAATATTGAAAATAGCGGCAACATGCTTTTTTCGACGATCTCGCTACGCGGCGTCTCTTCAGCGCAGGACTTCTATAACCCCGCCGTCACCCTGTATGTCGATGGCGTCCCTCAGCTTTCCACCAACACCATCCAGGCGCTTACCGATGTGCAAAGCGTGGAGTTGCTG…	1	1	N/A	N/A	N/A	ACATACGTGTGTCAACAAATGACCAAAACACAGATTTGCAACGCAATGCATTAATGTGCGCAGGATGTGAACAGATTTTTGAGGACAAAATGAGCGGAACCAAGTCGGAACGACCAGGCCTGAAACGCGCTTTAAAGTGCCTTAAAAGAGGGGATACATTGGTGGTCTGGAAGCTGGATCGGTTGGGTAGAAGAATGAAACACCTCATTGCTCTCACAGAAGAGCTACGCGCAAAAGGTGTCAATTTTCGCAGTCTGACGGATTCAATCGATACCAGCACTCCGATGGGAAGGTTCTTTTTTCATATGATGGGTGCACTGGCAGAAATGGAGCGTGAACTGATAGTTGAGCGCACGCTGGCAGGACTGGCTGCTGCGCGAGCACAAGGAAGAGTTGGAG…	1	0.8955	ATGAATCACAAGGACTGGGATTTTGTTAACCGTCGGCTGGTGGCAAAAATGTTGTCTGAGATGGAGTATGAGCAGGTTTTCCACGCGGAATCTCAGGGCGATGACCACTACTGCATTAACCTGCCGGGAGCACAATGGCGCTTCATCGCTGAACGTGGTATCTGGGGCTGGCTGTGGATTGATGCCCAAACGTTGCGCTGCACGGACGAACCAGTACTGGCGCAGACGCTGCTGATGCAGCTAAAGCCGGTGCTGTCAATGAGTGATGCCACTGTTGCAGAGCATATGCAGGATTTGTATGCCACGCTACTGGGCGACCTGCAACTGCTGAAGGCCCGTCGCGGACTGAGTGCCAGTGACCTGATTAATCTTGATGCCGATCGTCTGCAATGCCTGCTG…	1	1	ATGATGATAAGCAAAAAGTATACGCTTTGGGCTCTCAACCCACTGCTTCTTACCATGATGGCGCCAGCAGTCGCTCAACAAACCGATGATGAAACGTTCGTGGTGTCTGCCAACCGCAGCAATCGCACCGTAGCGGAGATGGCGCAAACCACCTGGGTTATCGAAAACGCCGAACTGGAACAGCAGATTCAGGGCGGCAAAGAGCTTAAAGACGCACTGGCTCAGCTGATCCCTGGCCTTGACGTCAGCAGCCGGAGCCGCACCAACTACGGTATGAATGTGCGTGGCCGCCCGCTGGTCGTGCTGGTTGACGGCGTGCGTCTCAACTCTTCACGTACCGACAGCCGACAACTGGACTCTATAGATCCTTTTAATATCGACCATATTGAAGTGATCTCC…	1	1	ATGCGCTCAATAAAAAAAGTAACCATGCTCTTGGGGGGCCTCGCACTCACCTGCTCGATCGCATTTCAGGCAAGTGCAACTGAAAAATTTAAGGTCATTACAACATTTACCATCATCGCGGATATGGCCAAAAACGTGGCGGGAGATGCTGCAGAAGTCTCATCCATAACCAAGCCTGGTGCAGAAATTCATGAGTATCAGCCTACCCCTGGCGATATTAAACGTGCGCAGGGGGCACAACTGATTCTCGCCAATGGTATGAATCTGGAATTGTGGTTCCAACGCTTTTACCAGCATCTCAATGGGGTTCCAGAAGTAATTGTCTCTTCGGGTGTGACGCCTGTAGGGATCACCGAAGGACCCTATGAGGGCAAACCTAACCCCCATGCATGGATGTCG…	0.9989	1
SCB58	ATGTCACGTCCGCAATTTACTTCGTTGCGTTTGAGTTTGTTGGCTTTGGCTGTTTCTGCCACCTTGCCAACGTTTGCTTTTGCTACTGAAACCATGACCGTTACGGCAACGGGGAATGCACGTAGTTCCTTCGAAGCGCCTATGATGGTCAGCGTTATCGACACTTCCGCTCCTGAAAATCAAACTGCTACTTCAGCCACTGATTTGCTGCGTCATGTTCCTGGAATTACTCTTGATGGTACCGGACGAACCAACGGTCAGGATGTAAATATGCGTGGCTATGATCATCGCGGCGTGCTGGTTCTTGTCGATGGTGTTCGCCAGGGAACGGATACCGGACACCTGAATGGCACTTTTCTCGATCCGGCGCTGATCAAGCGTGTTGAGATTGTTCGCGGA…	1	1	ATGAAAATGACACGGCTTTATCCTCTGGCCTTGGGGGGATTATTGCTCCCCGCCATTGCTAATGCCCAGACTTCACAGCAAGACGAAAGCACGCTGGTGGTTACCGCCAGTAAACAATCTTCCCGCTCGGCATCAGCCAACAACGTCTCATCTACTGTTGTCAGCGCGCCGGAATTAAGCGACGCCGGCGTCACCGCCAGCGACAAACTCCCCAGAGTCTTGCCCGGGCTCAATATTGAAAATAGCGGCAACATGCTTTTTTCGACGATCTCGCTACGCGGCGTCTCTTCAGCGCAGGACTTCTATAACCCCGCCGTCACCCTGTATGTCGATGGCGTCCCTCAGCTTTCCACCAACACCATCCAGGCGCTTACCGATGTGCAAAGCGTGGAGTTGCTG…	1	1	N/A	N/A	N/A	ATGATTTCTGGCGCACCATCTCAGGATTCGCTGTTACCGGACAACCGCCACGCGGCTGATTACCAACAATTACGCGAGCGGCTCATACAGGAACTGAATTTAACGCCGCAGCAGTTACATGAAGAGAGCAACCTGATCCAGGCCGGCCTGGATTCCATAAGATTGATGAGATGGTTACACTGGTTTCGTAAAAATGGCTACCGCCTTACCCTTCGCGAGCTGTATGCCGCCCCCACGCTGGCGGCATGGAACCAGTTAATGCTCAGCCGGTCGCCGGAGAACGCGGAAGAAGAAACGCCGCCCGACGAATCATCCTGGCCGAACATGACCGAAAGTACCCCCTTCCCATTGACGCCAGTACAGCACGCCTACCTGACGGGCCGCATGCCGGGGCAGACG…	1	1	ATGAATCACAAGGACTGGGATTTTGTTAACCGTCGGCTGGTGGCAAAAATGTTGTCTGAGATGGAGTATGAGCAGGTTTTCCACGCGGAATCTCAGGGCGATGACCACTACTGCATTAACCTGCCGGGAGCACAATGGCGCTTCATCGCTGAACGTGGTATCTGGGGCTGGCTGTGGATTGATGCCCAAACGTTGCGCTGCACGGACGAACCAGTACTGGCGCAGACGCTGCTGATGCAGCTAAAGCCGGTGCTGTCAATGAGTGATGCCACTGTTGCAGAGCATATGCAGGATTTGTATGCCACGCTACTGGGCGACCTGCAACTGCTGAAGGCCCGTCGCGGACTGAGTGCCAGTGACCTGATTAATCTTGATGCCGATCGTCTGCAATGCCTGCTG…	1	1	ATGATGATAAGCAAAAAGTATACGCTTTGGGCTCTCAACCCACTGCTTCTTACCATGATGGCGCCAGCAGTCGCTCAACAAACCGATGATGAAACGTTCGTGGTGTCTGCCAACCGCAGCAATCGCACCGTAGCGGAGATGGCGCAAACCACCTGGGTTATCGAAAACGCCGAACTGGAACAGCAGATTCAGGGCGGCAAAGAGCTTAAAGACGCACTGGCTCAGCTGATCCCTGGCCTTGACGTCAGCAGCCGGAGCCGCACCAACTACGGTATGAATGTGCGTGGCCGCCCGCTGGTCGTGCTGGTTGACGGCGTGCGTCTCAACTCTTCACGTACCGACAGCCGACAACTGGACTCTATAGATCCTTTTAATATCGACCATATTGAAGTGATCTCC…	1	1	ATGCACTCGATAAAAAAAGTAACCATGCTCTTGGGGGGGCTCGCACTCACCTGCTCGATCGCATTTCAGGCAAGTGCAACTGAAAAATTCAAGGTCATTACAACATTTACCATCATCGCGGATATGGCCAAAAACGTGGCGGGAGATGCTGCAGAAGTCTCATCCATAACCAAGCCTGGTGCAGAAATTCATGAGTATCAGCCTACCCCTGGCGATATTAAACGTGCGCAGGGGGCACAACTGATTCTCGCCAATGGTATGAATCTGGAATTGTGGTTCCAACGCTTTTACCAGCATCTCAATGGGGTTCCAGAAGTAATTGTCTCTTCGGGTGTGACGCCTGTAGGGATCACCGAAGGACCCTATGAGGGCAAACCTAACCCCCATGCATGGATGTCG…	1	1
SCB61	ATGTCACGTCCGCAATTTACCTCGTTGCGTTTGAGTTTGTTGGCTTTGGCTGTTTCTGCCACCTTGCCAACGTTTGCTTTTGCTACTGAAACCATGACCGTTACGGCAACGGGGAATGCCCGTAGTTCCTTCGAAGCGCCTATGATGGTCAGCGTCATCGACACTTCCGCTCCTGAAAATCAAACGGCTACTTCAGCCACCGATCTGCTGCGTCATGTTCCTGGAATTACTCTTGATGGTACCGGACGAACCAACGGTCAGGATGTAAATATGCGTGGCTATGATCATCGCGGCGTGCTGGTTCTTGTCGATGGTGTTCGCCAGGGAACGGATACCGGACACCTGAATGGTACTTTTCTTGATCCGGCGCTGATCAAGCGTGTTGAGATTGTTCGCGGA…	1	1	ATGAAAATGACACGGCTTTATCCTCTGGCCTTGGGGGGATTATTGCTCCCCGCCATTGCTAATGCCCAGACTTCACAGCAAGACGAAAGCACGCTGGTGGTTACCGCCAGTAAACAATCTTCCCGCTCGGCATCAGCCAACAACGTCTCGTCTACTGTTGTCAGCGCGCCGGAATTAAGCGACGCCGGCGTCACCGCCAGCGACAAACTCCCCAGAGTCTTGCCCGGGCTCAATATTGAAAATAGCGGCAACATGCTTTTTTCGACGATCTCGCTACGCGGCGTCTCTTCAGCGCAGGACTTCTATAACCCCGCCGTCACCCTGTATGTCGATGGCGTCCCTCAGCTTTCCACCAACACCATCCAGGCGCTTACCGATGTGCAAAGCGTGGAGTTGCTG…	1	1	N/A	N/A	N/A	ATGATTTCTGGCGCACCATCTCAGGATTCGCTGTTACCGGACAACCGCCACGCGGCTGATTACCAACAATTACGCGAGCGGCTCATACAGGAACTGAATTTAACGCCGCAGCAGTTACATGAAGAGAGCAACCTGATCCAGGCCGGCCTGGATTCCATAAGATTGATGAGATGGTTACACTGGTTTCGTAAAAATGGCTACCGCCTTACCCTTCGCGAGCTGTATGCCGCCCCCACGCTGGCGGCATGGAACCAGTTAATGCTCAGCCGGTCGCCGGAGAACGCGGAAGAAGAAACGCCGCCCGACGAATCATCCTGGCCGAACATGACCGAAAGTACCCCCTTCCCATTGACGCCAGTACAGCACGCCTACCTGACGGGCCGCATGCCGGGGCAGACG…	1	1	N/A	N/A	N/A	N/A	N/A	N/A	ATGCACTCGATAAAAAAAGTAACCATGCTCTTGGGGGGGCTCGCACTCACCTGCTCGATCGCATTTCAGGCAAGTGCAACTGAAAAATTCAAGGTCATTACAACATTTACCATCATCGCGGATATGGCCAAAAACGTGGCGGGAGATGCTGCAGAAGTCTCATCCATAACCAAGCCTGGTGCAGAAATTCATGAGTATCAGCCTACCCCTGGCGATATTAAACGTGCGCAGGGGGCACAACTGATTCTCGCCAATGGTATGAATCTGGAATTGTGGTTCCAACGCTTTTACCAGCATCTCAATGGGGTTCCAGAAGTAATTGTCTCTTCGGGTGTGACGCCTGTAGGGATCACCGAAGGACCCTATGAGGGCAAACCTAACCCCCATGCATGGATGTCG…	1	1
DH5α	N/A	N/A	N/A	N/A	N/A	N/A	N/A	N/A	N/A	N/A	N/A	N/A	N/A	N/A	N/A	N/A	N/A	N/A	N/A	N/A	N/A

## Sheet: Table S2
Isolate	GenBank number
RS218	CP007149.1
SCB12	JMQO00000000.1
SCB29	JAHUUB000000000.1
SCB31	JBTOFI010000000.1
SCB61	JBPXEO000000000.1
SCB58	JAHUUC000000000.1
DH5α	CP080399.1
